# Supplementary material for: Corpus luteum presence in the bovine ovary increase intrafollicular progesterone concentration: consequences in follicular cells gene expression and follicular fluid small extracellular vesicles miRNA contents
Source: J Ovarian Res. 2024 Mar 18;17:65. doi: 10.1186/s13048-024-01387-3 (PMC10946200; doi:10.1186/s13048-024-01387-3)
Supplement: Supplementary file 4 — Supplementary Material 4. [file 13048_2024_1387_MOESM4_ESM.xlsx]

## Sheet: Sheet1
Supplementary table S3. Raw cycle threshold levels of the 383 miRNAs painel used in follicular fluid extracellular vesicles profilne from ipsilateral and contralateral of the corpus luteum follicles.
MicroRNAs	Ipsilateral						Contralateral
	1	2	3	4	5	6	1	2	3	4	5	6
bta-let-7a-3p	29.9583	29.9424	27.5095	27.0821	28.7315	31.0004	29.5054	30.7216	28.1638	27.3641	29.1428	29.7725
bta-miR-103	29.4275	29.6648	27.7789	26.9452	28.6771	29.2232	29.7224	30.3261	28.1041	27.5392	29.0489	29.4573
bta-let-7a-5p	24.8833	24.9358	24.2901	23.9805	24.7693	25.0394	25.3543	25.2512	24.5558	24.4259	24.2346	25.6294
bta-miR-105a	32.0321	33.5485	34.8986	31.0309	32.3594	.	31.2288	33.3483	31.639	32.0343	31.7103	33.9149
bta-let-7b	23.9898	25.3329	23.5155	23.6666	25.0433	25.7826	23.7725	25.0125	24.044	23.6215	24.916	25.4396
bta-miR-105b	32.8996	34.6257	33.8156	31.5844	32.4276	32.481	31.9007	33.3635	31.8999	31.893	31.6271	32.3953
bta-let-7c	24.139	24.7666	23.5279	23.4837	24.6556	25.0341	24.2719	24.7887	23.7732	23.5377	24.0687	25.4781
bta-miR-106a	25.381	25.3196	21.6069	21.1969	23.2211	25.5304	24.7641	25.5939	23.082	21.4353	24.1926	24.7884
bta-let-7d	26.4966	26.7891	26.0923	25.7472	26.515	26.7111	27.1418	27.2115	26.4654	26.5969	25.5319	27.3834
bta-miR-106b	27.1368	27.5997	23.8404	23.7337	25.6164	27.7316	27.0161	27.9062	25.3678	23.7603	25.7687	26.827
bta-let-7e	24.8434	24.9215	24.5185	24.2669	25.1544	25.2269	25.5253	25.4251	24.7473	24.4987	24.4386	25.7233
bta-miR-107	32.7232	35.6233	32.5498	30.3828	32.5844	31.8439	31.9061	32.769	30.6595	31.1801	31.7687	31.8933
bta-let-7f	25.8888	26.1576	25.2497	25.119	25.9159	25.9658	26.2929	26.6134	25.8026	25.6825	25.1706	26.7111
bta-miR-10a	29.6486	29.7262	28.7453	28.0964	29.1595	29.4633	30.5373	29.7831	29.0868	28.8248	29.3309	30.2965
bta-let-7g	24.4058	23.7897	22.6598	22.6731	23.8858	25.1404	24.0143	24.0471	23.5525	22.7577	23.3162	25.0006
bta-miR-10b	29.7013	29.1172	27.6969	26.742	29.363	29.595	29.8554	29.4925	28.523	27.3808	29.4226	30.2275
bta-let-7i	27.7089	28.6696	26.1077	26.1402	27.7066	27.7435	27.6872	28.7031	26.6474	26.3944	27.7069	27.7878
bta-miR-122	.	.	34.8284	35.7069	35.0246	.	34.9445	.	35.85	33.8443	36.5361	.
bta-miR-1	34.7131	33.9628	31.9749	31.2036	33.5577	35.5294	34.9219	33.5759	32.9032	31.774	34.4636	34.8548
bta-miR-124a	33.4351	33.9371	35.0154	.	.	.	31.8885	33.3153	32.1703	31.6824	.	33.7924
bta-miR-100	27.0673	27.3233	26.506	26.8313	27.2781	27.0553	27.8125	27.5306	26.7654	26.9441	27.4025	27.7592
bta-miR-124b	.	.	33.6769	.	33.872	.	32.3504	33.917	.	.	32.756	34.0229
bta-miR-101	27.6975	28.3484	24.5532	24.1613	26.7235	28.9196	27.8165	28.5423	26.3131	24.1973	27.5863	27.7999
bta-miR-125a	27.3858	28.1059	26.8381	26.8437	27.7801	27.2616	28.0119	28.057	27.3677	27.4192	27.6579	27.9049
bta-miR-125b	25.544	25.9146	24.6562	24.7758	26.0666	26.1528	26.1362	26.1838	25.0944	24.0035	26.0577	26.7511
bta-miR-133b	32.3601	32.1058	32.183	30.1111	30.9886	33.1157	30.81	32.989	30.7487	30.7009	30.8182	31.7791
bta-miR-126-3p	29.1432	30.0284	27.1529	26.6046	28.6396	29.8438	29.9708	29.8555	28.3999	26.9677	29.1236	31.0046
bta-miR-133c	.	.	.	33.0554	34.6012	33.9527	34.9899	.	34.3176	36.5719	35.4679	35.5896
bta-miR-126-5p	27.2775	28.8684	26.3964	25.2765	27.0158	29.359	27.735	28.6604	26.8011	25.8382	26.3024	29.2544
bta-miR-134	31.7556	32.6444	31.9365	29.8886	31.8586	31.5833	30.8705	31.8751	30.5038	30.7148	30.9968	31.4203
bta-miR-127	28.1227	28.9739	28.3687	26.9764	28.3409	29.2049	27.9369	28.785	27.8334	27.144	28.2373	27.9375
bta-miR-135a	32.6925	34.4826	30.5103	29.8334	31.7886	32.428	31.736	32.8446	31.7318	30.0423	31.2547	31.8629
bta-miR-128	27.8983	28.5634	25.4187	24.764	26.3008	28.74	27.6205	28.0971	25.7722	25.2934	25.56	26.9759
bta-miR-135b	33.8624	33.6424	31.8519	30.8051	32.0318	32.6719	33.3952	32.8831	32.803	.	33.8699	32.9239
bta-miR-129	29.8711	30.8102	31.5105	28.7907	30.1328	29.3564	28.9516	29.7272	29.1103	28.9184	29.1255	30.0908
bta-miR-136	35.9703	.	35.7011	32.9005	34.0858	35.8278	34.2692	36.43	34.8545	33.9019	34.0532	.
bta-miR-129-3p	34.4218	34.949	33.0031	30.4766	.	33.1273	33.5445	33.1536	31.8409	30.4424	31.7119	32.9423
bta-miR-137	.	34.7712	34.7719	33.8824	34.9377	.	.	.	35.209	33.6023	.	.
bta-miR-129-5p	29.7393	30.7578	31.575	28.602	29.1466	29.2704	28.8266	29.7771	29.0076	28.7606	29.6716	30.4481
bta-miR-138	.	30.8127	30.3336	29.6623	31.0739	.	30.6677	31.2037	30.0617	29.677	30.3312	31.1132
bta-miR-130a	27.2068	29.3462	23.7663	21.8212	23.8361	27.253	26.5145	28.6196	23.5524	22.6098	24.674	25.0219
bta-miR-139	30.0597	31.7564	29.6036	28.8003	29.7937	30.4525	29.7106	30.5784	29.7797	.	29.6238	30.7582
bta-miR-130b	27.4751	29.2028	23.7396	21.8817	23.735	27.0853	26.6085	28.4952	23.4694	22.7422	24.7082	25.1116
bta-miR-140	27.8135	28.7698	25.7482	24.279	26.0448	28.0545	27.3409	28.7192	25.6251	24.6326	25.3446	26.9437
bta-miR-132	29.4136	29.3627	27.5896	26.7896	28.4981	29.7627	29.5966	29.4347	28.0223	27.0789	28.2288	30.2252
bta-miR-141	35.3069	35.11	33.8896	34.2492	.	36.6953	33.0287	.	33.8403	34.0144	34.8215	36.5673
bta-miR-133a	28.8566	29.0758	28.8125	26.941	28.0576	29.197	28.9873	29.7191	28.0714	27.0811	27.8364	28.7311
bta-miR-142-3p	33.9997	.	32.567	33.9923	33.1545	36.3946	34.5657	.	32.7343	34.808	.	35.4321
bta-miR-142-5p	31.854	32.232	29.8372	29.1033	31.2445	33.444	32.4389	32.571	30.834	29.7373	31.3289	33.877
bta-miR-151-3p	28.7343	29.1591	27.7206	27.583	28.5846	29.1392	27.9682	28.9495	27.8423	27.9894	27.9831	28.8054
bta-miR-143	29.0386	29.2777	27.1762	27.2696	29.1157	30.5023	29.1137	29.1114	28.2892	27.2626	30.1516	30.7243
bta-miR-151-5p	29.4403	29.7733	28.7535	28.8012	29.5072	28.8755	29.962	29.8695	28.8129	29.1535	29.512	30.1681
bta-miR-144	.	.	.	.	.	.	.	.	.	.	.	.
bta-miR-152	33.2223	33.3101	31.0951	29.6781	32.4344	33.1265	31.842	32.8778	30.5904	30.5597	32.7889	32.8103
bta-miR-145	23.8253	25.1491	23.6879	22.8143	24.0644	26.4194	23.8575	24.6312	23.8295	22.6979	23.7628	25.6152
bta-miR-153	31.6372	31.7182	29.6149	28.9249	31.5949	30.8959	31.7789	32.0243	30.576	29.5779	30.9999	30.6972
bta-miR-146a	33.5046	35.1119	34.3102	32.9019	35.2415	34.6714	34.8519	34.9952	33.8817	33.1797	35.4837	.
bta-miR-154a	34.2537	36.7284	36.7782	32.9042	33.421	36.6814	34.9429	.	34.4431	.	33.903	33.0852
bta-miR-146b	34.218	34.6161	32.9396	32.9215	34.7354	33.9163	32.7224	33.8274	33.7908	32.0207	.	35.6364
bta-miR-154b	36.4558	35.0058	33.4063	32.6578	33.4407	35.9063	34.7262	33.8878	33.5994	32.438	32.9927	34.9498
bta-miR-147	32.9353	33.4705	31.9004	31.4209	32.8388	34.0176	32.9778	32.796	32.842	31.4119	32.229	33.3349
bta-miR-154c	33.3725	33.2992	31.5686	30.8888	32.0155	34.1205	32.465	32.8661	31.7197	31.905	30.9219	33.5768
bta-miR-148a	26.7293	26.6133	23.3858	23.1377	25.0877	26.4738	27.0342	26.9627	24.3715	23.3678	26.2061	26.3432
bta-miR-155	28.1651	27.7612	26.0243	26.4563	27.2655	28.6278	27.6695	27.8907	26.93	26.713	27.1505	28.5362
bta-miR-148b	26.9966	26.4718	23.4015	23.0444	25.0577	26.4845	26.8194	26.8091	24.1637	23.418	25.8392	26.5856
bta-miR-15a	27.5023	27.4193	24.2863	23.7667	25.9891	27.5559	27.5993	27.8158	25.5011	24.2658	26.4334	26.8931
bta-miR-149-3p	26.0735	26.6028	26.2268	24.1318	24.2652	25.7557	25.4528	26.3171	25.8026	23.654	23.9281	25.8399
bta-miR-15b	27.1504	27.3085	24.1846	23.6711	25.5773	26.7873	27.0141	27.5867	24.8914	24.1799	25.6073	26.6021
bta-miR-149-5p	27.202	26.3061	27.2157	25.4024	26.1326	26.2397	26.1704	26.166	26.2116	25.5982	25.8014	26.0254
bta-miR-16a	26.1397	26.0333	22.5842	22.7876	24.9217	26.7586	25.5732	26.3149	24.0558	22.9704	25.4888	26.011
bta-miR-150	33.0529	35.0304	32.0606	30.2075	31.169	31.9864	31.2903	33.3423	32.0915	30.2268	32.2849	32.3803
bta-miR-16b	25.105	25.8208	22.5604	22.6915	24.4936	25.8386	24.9453	25.9502	23.7595	22.7976	25.0344	25.4835
bta-miR-17-3p	31.9678	33.9293	30.5901	29.1018	31.4957	31.8547	31.7276	33.2981	30.6452	29.0848	30.9783	31.8066
bta-miR-188	30.2751	30.0709	31.4734	28.5476	29.9179	29.6566	29.6836	30.4187	29.411	29.3549	29.1588	29.9199
bta-miR-17-5p	28.943	29.4993	28.7302	27.7476	29.2507	28.7853	29.8045	29.7332	29.0704	28.6174	29.0676	29.5394
bta-miR-18a	28.8355	29.2182	25.2493	25.7573	27.4617	29.8026	28.7841	29.0766	26.4895	25.8231	28.0185	28.1649
bta-miR-181a	29.1125	30.249	28.6562	27.7012	28.9089	30.0402	29.572	30.3888	28.6758	27.9647	28.9028	29.7359
bta-miR-18b	30.809	30.6144	26.7001	26.793	28.7288	30.5083	29.9869	30.4424	27.8026	27.2272	29.7557	29.6043
bta-miR-181b	29.3951	30.4075	28.7783	27.4477	29.1914	29.5529	29.5674	30.5375	28.7722	27.8323	28.9555	29.7711
bta-miR-190a	35.4765	.	35.0103	31.794	32.7035	33.0956	36.9599	.	32.8642	33.8716	31.8901	32.8343
bta-miR-181c	29.8787	31.1751	29.4907	28.2627	29.6146	30.2392	29.8347	30.7408	29.2563	28.6371	29.5878	31.029
bta-miR-190b	32.1333	32	29.3361	29.2329	30.8705	31.8022	31.9761	33.9865	29.3996	29.1982	31.4869	31.7551
bta-miR-181d	30.4452	31.8665	29.8766	28.2305	29.7389	30.5722	30.0068	30.7283	29.3879	28.738	29.6801	30.8285
bta-miR-191	26.8302	27.2121	25.5654	24.7187	26.0279	27.5978	26.5121	26.7896	25.7149	24.9035	25.7019	26.9726
bta-miR-182	33.7443	33.8376	33.2813	31.0179	31.756	32.7718	32.0852	34.0277	31.8347	31.8884	31.2849	32.059
bta-miR-192	31.8857	32.1646	29.7439	28.1025	30.4664	30.3636	30.3784	31.7561	29.6146	28.733	30.2091	30.9149
bta-miR-183	34.1099	.	33.6685	32.9363	33.9979	33.8887	33.8982	.	33.2717	32.8952	34.6276	34.546
bta-miR-193a	.	.	.	33.1805	36.4249	34.9166	36.5177	.	34.7466	34.125	34.915	36.024
bta-miR-184	36.6861	.	.	36.2507	.	.	.	.	35.8831	.	.	.
bta-miR-193a-3p	29.8269	32.22	29.4019	25.227	27.4657	31.8481	28.7401	30.7466	27.6536	26.2255	26.3577	27.816
bta-miR-185	29.2447	29.5213	27.8121	26.7762	27.9797	29.4827	28.8377	29.3031	27.8767	27.1229	27.3594	28.7646
bta-miR-193a-5p	28.6682	29.329	27.3695	26.5255	27.7921	28.9189	28.2352	28.9525	27.5968	26.9691	27.805	29.1457
bta-miR-186	26.7963	28.1482	25.332	25.7101	26.5623	27.4754	26.471	27.5452	25.5901	25.5456	26.2401	26.8804
bta-miR-193b	30.3799	30.5487	29.3763	28.2247	29.1658	31.035	29.9113	30.3083	29.673	28.5108	28.8201	30.3669
bta-miR-187	28.2577	29.9284	30.1492	28.5184	29.2253	28.806	28.4037	29.6278	28.7097	28.5023	28.7913	29.7915
bta-miR-194	32.2287	31.8619	30.158	29.5959	30.7893	31.7037	31.6486	32.0794	30.7486	29.968	30.9224	32.6802
bta-miR-195	26.3156	27.1997	24.4683	24.7781	26.7795	27.2037	26.0231	27.6901	25.7454	24.784	26.8289	26.9774
bta-miR-200c	34.2954	35.2743	34.6419	33.8941	.	36.1691	36.0946	36.1031	34.128	35.9039	33.7621	34.9546
bta-miR-196a	33.457	35.5606	34.4637	31.8265	34.9428	32.8839	32.8985	34.369	33.8977	32.5424	33.0904	33.7532
bta-miR-202	21.3732	21.4442	18.3109	17.1507	19.6309	21.9923	20.9775	21.6179	19.4661	18.0207	20.379	21.0073
bta-miR-196b	35.6535	34.5385	34.31	31.8646	33.0525	33.2161	32.8342	34.1911	32.7594	32.6502	33.0065	33.3504
bta-miR-204	28.8941	29.634	27.5477	27.3052	28.488	29.3945	28.7245	28.8349	27.898	26.8198	29.3491	29.6335
bta-miR-197	27.3749	28.5933	27.6343	25.6266	26.8135	27.3469	26.7055	27.7704	26.6343	26.2173	25.7944	26.5738
bta-miR-205	29.7318	31.4603	31.8407	29.1905	30.7876	30.495	29.0026	30.6938	28.9463	28.4895	29.5109	30.0003
bta-miR-199a-3p	26.1425	26.8095	24.2821	24.3296	25.6089	27.5722	26.4947	26.8221	24.9442	24.4344	26.126	27.8331
bta-miR-206	31.8354	33.4783	32.9838	30.6964	32.4159	31.5535	31.5735	33.1741	31.8526	31.2886	32.3873	32.6121
bta-miR-199a-5p	27.7374	29.9891	26.8228	26.5019	27.8471	29.8538	27.7757	29.5621	26.6868	26.1777	28.1433	29.4953
bta-miR-208a	34.52	35.9485	31.53	30.2853	35.0609	34.7129	35.6734	.	32.1191	30.7539	33.8382	33.4546
bta-miR-199b	28.7862	30.4218	28.073	27.5841	28.5583	31.5362	28.9087	30.1985	27.8138	27.6204	29.3041	30.7084
bta-miR-208b	.	.	.	35.5068	.	.	.	35.7806	35.7298	35.5216	.	.
bta-miR-199c	26.0687	26.4921	23.9988	23.9308	25.2817	27.5385	26.1315	26.6185	24.7446	24.1294	25.8069	27.606
bta-miR-20a	25.3281	25.3281	21.7911	21.5798	23.6942	25.7302	24.8175	25.6991	23.0697	21.7222	24.1542	25.1106
bta-miR-19a	23.4977	24.6538	20.7538	19.8046	21.5641	24.6393	22.6061	24.1814	20.7933	19.8642	22.5858	22.7827
bta-miR-20b	26.2461	26.4765	22.7733	22.5518	24.5213	26.483	25.732	26.4281	23.8318	22.7269	25.2946	25.7764
bta-miR-19b	23.5644	24.0736	20.773	19.8132	21.5522	24.5819	22.486	24.1632	20.6792	19.8049	22.4341	22.7413
bta-miR-21-3p	30.4809	31.5764	30.6488	28.4022	30.6098	30.5368	29.5058	30.6211	29.7145	28.7414	30.0983	30.7391
bta-miR-200a	33.9382	35.6222	33.1271	31.8046	34.0151	35.6145	33.67	.	33.7657	32.9643	35.4067	34.5698
bta-miR-21-5p	32.8848	32.0954	30.3516	30.8027	31.8336	32.1534	32.8284	32.3893	31.5225	30.8139	31.3539	32.9016
bta-miR-200b	32.0228	32.943	31.1821	30.8484	32.7262	32.7366	31.7454	33.5443	31.2007	30.5462	32.9967	32.9355
bta-miR-210	27.6176	28.0261	25.4302	24.3434	26.3019	27.7591	26.9294	27.5728	25.2483	24.6085	25.4995	26.3471
bta-miR-211	29.0939	29.0476	27.458	26.7282	28.3673	28.8091	28.0789	28.3793	27.8324	27.0928	28.1352	28.6867
bta-miR-22-5p	30.7994	31.4958	28.4323	28.0083	29.9425	30.7861	31.5945	30.9174	29.5212	28.3329	29.6495	30.4222
bta-miR-212	.	.	.	34.9997	33.4625	33.944	33.9294	35.1001	35.6044	35.0103	.	35.5813
bta-miR-221	28.1862	27.912	25.7718	25.237	26.7728	28.3216	27.8218	27.5722	26.2296	25.507	26.3286	28.6568
bta-miR-214	27.4584	27.9397	26.7121	25.3682	26.5863	28.0936	26.8457	27.7972	26.4909	25.7021	26.2904	28.3231
bta-miR-222	28.9525	29.2391	26.79	26.654	27.9341	30.1538	28.6315	28.7624	27.5462	26.5345	28.0764	29.7994
bta-miR-215	32.7682	32.5039	29.1181	27.8307	30.7197	31.8995	31.9005	32.1438	29.7866	28.6793	31.7922	32.1599
bta-miR-223	31.7006	33.2291	29.8357	29.4457	31.4276	32.6233	33.4209	32.8798	30.9702	29.3686	32.386	33.1491
bta-miR-216a	33.6118	33.9022	32.8617	30.9962	33.9298	31.8479	31.7956	32.9378	31.9534	31.8618	31.994	34.0404
bta-miR-224	30.3866	31.7235	27.9637	27.8077	29.1973	31.196	30.5626	31.1374	28.7373	28.5464	28.5269	30.1999
bta-miR-216b	.	.	36.9276	33.8886	34.9591	34.3485	34.6623	35.0323	33.3863	34.1402	36.3523	35.8769
bta-miR-23a	25.8348	26.0935	24.6524	24.0421	25.1326	26.4029	26.1229	26.2046	24.8924	24.2682	24.6893	26.3552
bta-miR-217	.	.	36.2468	35.943	36.2434	35.9084	34.2725	.	35.697	.	.	.
bta-miR-23b-3p	26.5203	26.7854	26.2045	25.8274	26.4029	26.5889	27.0416	26.69	26.3808	26.7155	26.74	26.7726
bta-miR-218	32.2544	36.4118	31.4823	31.3534	32.8548	.	31.9931	34.4	31.4037	31.5285	31.7905	33.6962
bta-miR-23b-5p	33.5367	34.0714	34.7518	32.5741	33.9629	34.4996	34.7017	.	32.9607	33.3645	34.2743	35.5655
bta-miR-219	30.0797	30.7772	30.5805	28.8496	29.7922	30.0899	29.7284	29.7624	29.745	29.6385	.	30.3537
bta-miR-24	34.6777	.	34.5474	33.4606	.	33.9194	35.4036	.	34.9098	33.0388	35.3798	34.4979
bta-miR-219-3p	31.6201	33.5687	31.8857	30.0766	32.5943	30.8216	30.645	32.4196	30.9568	30.1467	32.5363	33.3857
bta-miR-24-3p	25.8069	25.7072	23.1643	22.5248	24.1713	25.4423	25.5463	25.3613	23.7447	22.8306	23.623	25.405
bta-miR-219-5p	.	36.7648	34.8287	32.546	34.3131	36.6111	33.9886	36.1153	33.7357	32.7065	33.9607	34.0472
bta-miR-25	24.4823	24.7447	22.4325	21.8298	23.2938	24.6013	24.1077	24.5056	22.7919	22.2373	22.7141	23.952
bta-miR-22-3p	3.43935	24.7778	.	.	3.63168	3.19065	25.3289	2.9969	4.48454	3.99559	23.7434	3.50912
bta-miR-26a	25.5198	25.8888	25.3558	24.6154	25.7822	25.7784	26.1566	26.5607	25.5084	25.0776	25.702	26.2347
bta-miR-26b	27.372	27.914	26.7279	26.4884	27.6137	27.4075	27.6183	28.4212	26.8348	26.6408	27.7619	28.0884
bta-miR-29d-3p	29.7897	29.2276	26.2872	25.8	28.0405	29.5717	30.0397	29.8364	27.2687	26.2818	28.8187	29.1405
bta-miR-26c	35.9985	.	.	35.85	36.2533	.	.	.	.	.	.	.
bta-miR-29d-5p	32.7948	33.9073	32.9359	31.6931	32.5932	33.6747	32.1139	33.4843	31.9153	31.8559	31.7984	33.9496
bta-miR-27a-3p	26.7047	26.576	23.6097	23.3261	24.8396	27.3646	26.5177	26.767	24.6672	23.5621	25.3893	26.8448
bta-miR-29e	32.9114	.	32.1314	29.6221	31.6375	32.9458	31.8644	33.9274	31.1288	30.2656	31.9281	31.8254
bta-miR-27a-5p	32.177	.	32.655	31.0615	32.2079	32.2903	31.509	33.8903	31.7678	30.883	32.4715	33.2139
bta-miR-301a	32.4944	33.4268	29.5009	28.502	30.7784	33.9534	31.7438	34.2398	29.8084	28.8603	31.9696	31.9578
bta-miR-27b	25.5311	25.3682	22.4262	22.3863	24.0519	25.6896	25.0916	25.5178	23.6614	22.6492	24.6128	25.3454
bta-miR-301b	32.8534	34.3733	29.5691	28.8156	30.4828	34.2206	31.8539	34.1563	29.6455	29.1793	32.1789	31.6692
bta-miR-28	32.5343	31.7597	30.616	29.7821	31.2371	32.2324	32.1907	33.2933	30.5861	30.6306	32.216	32.4318
bta-miR-302a	.	.	.	.	36.2763	.	.	.	.	36.7647	.	.
bta-miR-296-3p	27.1366	27.9953	26.8029	25.3995	26.6411	27.8331	26.6953	27.3125	26.4979	25.838	26.3726	27.0879
bta-miR-302b	.	.	.	.	.	.	.	.	.	.	.	.
bta-miR-296-5p	29.5704	31.216	28.781	27.6253	28.1303	29.2521	28.3551	29.5941	28.0116	28.4976	28.1912	28.648
bta-miR-302c	33.3809	34.598	33.7156	31.7138	32.8421	32.9327	31.8936	33.3766	31.8973	32.6787	32.8862	34.1331
bta-miR-299	35.0371	.	36.3056	33.9064	34.3028	35.0341	36.6855	.	34.4534	36.9738	34.0296	33.9788
bta-miR-302d	.	.	.	34.7173	.	.	.	.	35.0033	.	.	.
bta-miR-29a	25.9708	25.8835	22.6909	22.1043	23.8961	25.876	25.8006	25.9388	23.816	22.5149	24.3456	25.4694
bta-miR-3064	34.9906	35.9903	36.7299	33.0289	33.3469	33.6043	33.8908	29.8906	32.4047	32.9127	32.7746	32.7821
bta-miR-29b	30.5651	34.0514	29.9634	28.0527	28.9449	32.1237	30.4791	33.4012	29.5153	28.8113	29.697	29.817
bta-miR-30a-5p	25.8978	27.0753	22.9608	23.5605	25.4129	26.7489	25.8154	26.9909	24.7479	23.8271	25.0403	25.8658
bta-miR-29c	25.8301	25.8064	22.4681	22.1667	24.1057	25.968	25.6398	25.893	23.7324	22.4916	24.3749	25.2449
bta-miR-30b-3p	34.9633	34.9458	.	35.027	34.186	34.1718	35.7708	35.3018	33.8495	33.9057	34.7216	34.9308
bta-miR-30b-5p	26.8221	27.9505	25.0528	24.8356	26.1525	27.3974	26.8372	27.7901	25.7538	24.7361	25.8219	26.88
bta-miR-328	28.4475	29.3018	28.2012	26.4491	27.7295	28.7758	27.8855	28.7761	27.6857	26.8404	27.2176	27.8897
bta-miR-30c	26.7932	27.7422	25.7435	25.1101	26.6609	27.0459	26.8478	27.7655	26.043	25.5153	26.3915	27.5721
bta-miR-329a	.	35.6775	35.3592	33.4093	.	.	.	.	34.4417	34.1526	.	.
bta-miR-30d	26.1257	27.2147	23.0779	23.6422	25.3631	26.9898	25.8823	27.0482	24.9069	23.7618	25.3016	25.8005
bta-miR-329b	35.9076	36.1338	36.049	33.0914	34.7817	32.9775	33.9893	35.0114	32.8775	33.0499	32.9623	34.1944
bta-miR-30e-5p	26.1689	27.1414	22.8894	23.5542	25.3397	26.9448	25.8846	27.0857	24.81	23.7728	25.2078	25.8557
bta-miR-330	30.6329	31.7966	31.8782	29.6545	31.0026	30.1673	29.8334	30.8001	29.5024	28.6753	29.8598	.
bta-miR-30f	27.008	27.938	26.2106	25.5328	26.7843	27.2058	27.4105	28.2062	26.7009	25.9876	26.7986	27.3916
bta-miR-331-3p	29.6647	30.7796	28.0941	27.2907	29.0211	29.8104	29.8071	30.7052	28.1221	27.7229	28.8242	29.5256
bta-miR-31	25.2773	26.375	24.1869	23.8029	25.2664	25.4965	25.6857	26.3094	24.5712	24.3644	25.201	25.529
bta-miR-331-5p	27.2996	27.7955	27.0455	26.2022	26.6871	28.061	27.3319	27.5367	27.1491	26.355	26.906	27.6038
bta-miR-32	35.0309	.	33.0482	32.8737	33.0971	35.4554	34.5037	.	33.1741	33.2622	31.8981	32.9099
bta-miR-335	24.4897	24.667	24.2031	22.7364	24.1951	24.7269	24.5003	24.4619	23.8773	23.252	24.5905	24.7174
bta-miR-320a	23.1	23.7206	22.7326	21.7183	22.8266	23.7556	22.9577	23.5732	22.8133	22.1211	22.5303	23.6915
bta-miR-338	31.0801	31.936	30.7887	30.4819	31.8492	31.8547	31.5796	31.8804	30.8025	30.337	31.8509	33.1775
bta-miR-320b	28.6809	30.912	29.1001	27.7488	28.313	28.783	28.806	30.6561	28.3897	28.2298	28.3706	29.2691
bta-miR-339a	25.6266	26.1264	24.746	23.4791	24.7516	26.7219	25.0649	25.7254	24.26	23.7167	24.1516	25.6815
bta-miR-323	31.8135	33.1786	30.7336	29.786	31.5834	32.3467	31.7956	33.4368	30.9083	30.3481	31.4652	31.8097
bta-miR-339b	24.1372	24.8022	23.3192	21.7517	23.0839	25.3344	23.7484	24.1993	22.8092	22.1142	22.6173	24.0022
bta-miR-324	30.1977	30.1632	28.0663	27.6198	29.6404	30.4449	29.9262	30.8401	28.8317	28.2742	29.6955	29.9385
bta-miR-33a	31.722	35.3457	30.6762	27.5527	30.8132	33.7673	32.4266	35.2924	30.2326	28.9962	29.1702	29.9308
bta-miR-326	26.7044	28.0522	27.7953	24.393	25.7647	26.8	26.1531	27.4824	26.231	25.8161	25.2725	25.0959
bta-miR-33b	33.1599	.	32.2916	28.8827	32.251	34.5461	32.6799	36.9293	30.8066	29.8404	30.7379	30.8405
bta-miR-340	.	36.0051	33.9388	32.8862	35.4623	36.6424	35.8427	34.1137	32.7833	34.3124	34.042	.
bta-miR-365-3p	28.2893	28.7267	25.0164	24.7322	26.8275	29.2717	28.4938	28.7792	25.9793	24.9799	27.6015	28.5513
bta-miR-342	26.8398	27.3478	25.3943	24.5158	26.1492	27.1024	26.3641	27.1548	25.8123	25.0308	25.4885	26.4603
bta-miR-365-5p	26.1619	27.5447	27.6103	26.1029	27.2486	26.7344	26.1138	27.2229	26.3066	26.2584	26.815	27.9526
bta-miR-345-3p	29.4298	30.1199	29.6161	27.6042	30.2744	29.1259	28.7815	29.3469	28.7304	28.6775	28.8286	30.2148
bta-miR-367	.	.	.	34.3765	.	.	.	.	.	36.1361	.	.
bta-miR-345-5p	30.7662	32.0944	31.5104	28.8313	30.7785	30.9091	29.76	31.5571	29.6065	29.1941	29.7883	30.7688
bta-miR-369-3p	31.8458	32.1586	30.0639	28.6286	29.8557	34.3591	31.8486	32.7235	30.3583	29.3376	30.1938	32.8724
bta-miR-346	26.8481	27.7327	27.7937	24.7356	26.7169	25.8952	25.5037	26.8026	25.7292	25.6808	25.6926	26.2434
bta-miR-369-5p	.	.	.	.	.	.	.	36.8607	.	35.0519	.	36.2546
bta-miR-34a	30.9212	31.8354	28.6334	28.091	29.7857	31.5068	30.7774	31.8712	28.5344	28.0146	30.4275	30.7436
bta-miR-370	30.0359	31.9657	31.2839	28.5797	30.9042	29.7181	28.8959	30.2523	29.6801	28.3567	30.3118	30.8805
bta-miR-34b	34.9023	.	34.3157	32.7503	34.7376	35.4263	36.4229	.	34.9456	34.4576	35.9073	.
bta-miR-371	32.9261	32.9176	32.5521	28.7752	32.6738	33.1353	31.8188	32.6697	31.5715	28.7777	32.6737	32.7574
bta-miR-34c	35.978	.	.	31.8128	35.7135	35.6157	.	.	.	.	.	35.9585
bta-miR-374a	27.5088	27.8084	26.7182	26.5444	27.6542	27.5436	28.1835	28.4797	27.7461	26.9229	27.8105	27.8134
bta-miR-361	25.4855	25.782	23.8367	23.4626	24.7853	24.4943	25.1554	25.8674	24.1686	23.8759	24.8252	25.8039
bta-miR-374b	29.2315	29.3192	28.0824	28.0253	28.749	28.739	29.2968	29.6491	28.646	28.4538	28.8013	29.4731
bta-miR-362-3p	29.8162	29.7193	26.5234	25.8679	27.781	29.4336	29.7616	29.4356	26.9864	26.1432	28.3248	28.9532
bta-miR-375	26.1862	26.9866	26.4652	27.4573	27.3138	27.0843	26.825	27.0887	26.6418	27.684	26.6512	27.0099
bta-miR-362-5p	31.8048	32.5546	31.6756	30.8122	32.1965	31.1402	31.8769	32.0252	31.7212	31.5334	31.0417	31.818
bta-miR-376a	32.2854	32.928	30.1605	29.0008	30.7177	33.2069	30.8498	32.7935	30.6852	29.9984	31.1702	32.7582
bta-miR-363	.	35.7048	33.7865	32.4225	34.2245	34.3875	33.9159	33.9578	32.8451	33.5582	33.9364	33.4296
bta-miR-376b	34.1525	35.7948	35.387	33.0575	.	35.4376	35.678	35.4543	34.7044	35.8995	33.6287	.
bta-miR-376c	.	35.6271	35.735	33.3247	33.1687	.	35.5691	.	33.9836	33.5275	.	.
bta-miR-382	32.5086	32.8759	31.1264	30.5775	31.6576	33.3782	31.849	31.7977	31.757	30.7645	32.1343	34.0978
bta-miR-376d	32.0788	32.9009	30.1422	29.3169	30.7898	33.5348	32.2794	32.236	30.6303	29.7658	30.654	33.4804
bta-miR-383	32.3918	33.5922	32.7823	30.4975	32.3245	31.8827	31.1032	33.4782	31.652	31.3833	32.2758	34.6101
bta-miR-376e	32.9115	33.8249	31.3254	29.9927	31.1196	33.899	32.9335	34.5086	31.2491	30.5849	31.8448	36.0317
bta-miR-409a	.	36.3353	35.1524	32.9038	34.5248	33.8792	34.0298	35.5105	33.3522	33.0589	33.4161	.
bta-miR-377	36.0544	33.8932	32.1011	30.7933	31.9281	35.3287	34.2325	33.5649	31.9962	31.1991	32.8777	33.6808
bta-miR-409b	36.5915	36.1336	.	33.7238	36.4841	36.0567	33.9069	36.3522	35.4356	33.2917	34.1009	34.4379
bta-miR-378	26.8123	26.8771	25.7588	24.9545	25.9851	26.8273	26.2694	26.9773	25.7507	25.3783	25.0239	25.6183
bta-miR-410	31.9416	32.9295	30.8427	30.2235	32.2731	31.71	31.4764	32.3532	31.0109	30.3052	31.6487	32.946
bta-miR-378b	26.7972	27.1437	25.7383	24.9034	26.2508	26.7568	26.3865	27.1218	25.7897	25.3598	25.2293	26.11
bta-miR-411a	33.9503	33.9702	32.2424	31.9049	32.8956	35.1912	33.3736	33.7546	32.9511	32.4078	32.7282	33.7613
bta-miR-378c	32.8758	32.4726	31.3392	29.975	32.1057	32.7747	32.4303	32.8537	31.513	30.453	31.3036	31.8289
bta-miR-411b	.	.	.	.	36.0376	.	.	35.635	.	.	.	.
bta-miR-378d	31.3261	31.0428	30.619	29.7996	30.1858	31.4998	30.5558	31.6025	30.1981	29.7405	30.2756	31.8537
bta-miR-411c-3p	35.1418	.	32.1352	31.134	32.1722	33.7103	33.3872	35.0043	32.7343	31.7089	31.8063	36.6308
bta-miR-379	34.9806	34.2663	32.9292	34.9239	35.0115	34.6967	35.4543	.	35.0489	34.5848	34.0005	.
bta-miR-411c-5p	.	.	32.974	32.9032	34.6004	34.7684	34.9732	.	34.1121	33.3404	35.3386	.
bta-miR-380-3p	30.6683	30.981	29.1096	28.3486	29.2185	30.6662	30.4926	30.9972	29.5677	29.3206	29.0078	30.8117
bta-miR-412	32.8254	34.9402	31.6758	30.4394	32.5898	32.4798	31.5633	32.5537	31.7487	31.0687	31.431	33.2073
bta-miR-380-5p	34.4503	33.4791	35.0672	32.3678	35.0495	32.9461	33.956	35.1274	32.5119	32.9741	33.9498	35.0593
bta-miR-421	26.6892	27.4279	25.8086	25.7719	28.3997	27.4262	27.41	26.4347	26.7841	27.1057	27.9887	27.9517
bta-miR-381	30.6327	31.7773	30.6	29.1971	30.7582	30.8437	29.8358	31.642	30.0064	29.6502	29.7879	31.6029
bta-miR-423-3p	26.075	26.6047	24.7018	23.6274	25.138	26.647	25.8379	26.095	24.8417	24.2705	24.5868	25.5826
bta-miR-423-5p	23.9458	24.9501	23.7677	22.8019	24.2106	24.7971	23.6246	24.8392	23.2489	23.2568	23.4001	24.41
bta-miR-449c	33.4891	33.8819	.	31.1312	32.8507	31.8083	31.6256	33.2495	31.7521	31.6241	32.5339	33.7873
bta-miR-424-3p	28.7822	28.232	27.7472	26.7517	28.19	29.2404	28.75	28.0801	28.2419	27.5441	27.8494	30.1123
bta-miR-449d	29.7105	30.7613	30.6173	28.2554	30.2852	28.7914	28.4083	29.7272	28.7311	28.1391	29.3184	30.2418
bta-miR-424-5p	24.4284	23.6247	21.3418	20.7828	22.5611	24.6116	24.6878	24.0527	21.9507	21.3149	23.1155	25.0937
bta-miR-450a	28.4081	28.9494	25.2693	26.7397	28.1492	29.0245	28.3564	29.127	26.6811	27.5332	29.1718	29.6556
bta-miR-425-3p	22.7831	23.7826	22.7478	20.6431	21.3701	23.2908	21.8709	23.0071	21.4097	21.4319	21.1868	21.8312
bta-miR-450b	28.5636	28.5688	25.49	25.146	27.1882	29.5836	29.0808	28.3002	26.7997	26.1007	28.2044	29.4883
bta-miR-425-5p	29.553	29.7465	27.8405	27.4012	28.7188	29.6556	29.2456	29.5064	28.1792	27.8053	27.7917	29.5208
bta-miR-451	29.6764	30.7512	28.695	27.4349	29.9473	31.0359	30.7609	30.8785	29.5064	27.6036	29.9125	30.7238
bta-miR-429	33.7163	34.1965	31.9931	31.806	34.0475	33.9494	33.2497	34.069	32.83	32.8692	33.1968	35.3536
bta-miR-452	31.8957	33.6924	33.2188	30.8294	33.8032	31.943	31.9011	33.8472	31.9241	30.7856	31.8839	34.8325
bta-miR-431	.	31.2002	31.255	29.0045	30.9906	29.7606	29.4972	30.5495	29.7718	28.9531	30.1878	31.1616
bta-miR-4523	30.0464	30.7904	31.5154	28.7085	30.1182	29.7027	29.1364	30.2697	29.8207	29.5138	29.6269	30.2773
bta-miR-432	30.2784	31.4195	30.7414	28.8512	30.2807	29.8199	29.7817	27.9643	29.9962	29.7383	29.8254	30.1595
bta-miR-453	33.5752	33.9108	32.8348	32.7941	33.8851	33.503	.	33.9244	32.1721	32.3684	32.4147	33.1502
bta-miR-433	29.9838	30.6115	30.6746	28.2198	29.9775	29.5334	29.1544	29.966	29.6665	29.0794	28.7467	30.8064
bta-miR-454	34.942	35.9402	34.4841	33.8977	.	35.0522	35.5136	.	35.2064	34.0906	33.9001	34.2658
bta-miR-448	35.0345	34.9974	36.5867	32.885	34.4601	33.0825	33.9178	35.7968	34.4312	35.0513	33.9159	34.8759
bta-miR-455-3p	33.9847	.	32.7936	32.6613	34.017	33.3564	33.4467	35.0397	32.8116	31.8847	34.1294	36.5802
bta-miR-449a	33.3504	35.1979	30.8086	29.3488	31.4048	32.9439	32.9464	33.9431	30.8576	29.9314	31.3702	32.3792
bta-miR-455-5p	30.1002	31.1518	28.6059	28.1035	29.1217	32.9058	30.956	31.4243	28.6628	28.0929	29.3489	31.8326
bta-miR-449b	34.646	35.0565	34.942	31.84	33.1407	34.4245	31.955	33.737	33.2343	32.4774	33.3314	34.6071
bta-miR-483	29.831	30.7796	29.95	27.7297	28.4494	29.6153	28.7362	29.79	28.6064	28.9215	27.9335	27.7748
bta-miR-484	26.2107	26.3339	25.1907	24.4407	25.8333	26.536	25.8435	25.9375	25.6663	24.9418	25.1966	26.0968
bta-miR-496	32.8155	32.7191	32.0443	30.0266	32.6541	31.6758	30.8992	32.9271	31.4962	30.372	31.2028	31.8535
bta-miR-485	36.2272	36.9836	35.2891	32.6794	36.0978	35.5928	35.9484	36.6614	35.0465	33.9647	.	34.5076
bta-miR-497	26.8461	28.5697	23.954	22.5817	24.8176	27.0087	26.5608	28.3965	23.7988	23.2051	24.7556	25.506
bta-miR-486	24.34	26.5713	25.539	23.1392	24.13	26.4358	23.7418	25.8345	24.5405	23.3675	23.5667	24.45
bta-miR-499	32.6071	33.0626	29.7792	29.4469	32.2485	34.9915	32.9863	33.0907	32.2057	29.7381	32.1789	33.3703
bta-miR-487a	33.0238	33.755	32.6062	31.3183	32.8363	31.9955	32.2905	34.4235	31.8589	31.3136	32.7954	33.903
bta-miR-500	29.8247	29.7911	29.0011	28.1223	29.4646	30.0578	29.6959	30.0767	28.984	28.5289	28.9572	30.2829
bta-miR-487b	31.4605	32.0484	30.5195	29.5093	30.5942	31.9871	31.7705	31.8486	30.7093	29.7537	29.9082	31.8096
bta-miR-502a	31.7958	32.7266	32.5422	28.8299	30.6189	31.3356	30.7449	31.8009	30.6849	29.8897	30.3416	29.8339
bta-miR-488	32.8978	33.3004	.	31.5717	33.9246	32.3026	32.7949	32.8662	31.8558	31.981	31.8067	32.882
bta-miR-502b	30.2306	30.1905	29.0242	27.4203	28.887	30.1782	29.4586	30.3471	28.8432	27.7517	28.1031	29.4767
bta-miR-489	.	36.8421	.	36.7094	35.9115	36.2579	35.2128	36.8029	34.1118	36.3662	34.8935	35.7072
bta-miR-503-3p	27.8961	28.5271	27.6089	26.4987	27.7189	27.7239	27.547	28.0832	27.1358	26.834	26.8437	27.7922
bta-miR-490	30.2902	31.8821	31.8204	28.6329	30.5862	29.6927	29.3979	31.2294	29.6759	29.5782	29.6746	30.5346
bta-miR-503-5p	29.8252	30.7238	27.9683	27.4481	29.4704	31.1951	29.6736	30.5576	28.8517	27.78	30.0093	31.8358
bta-miR-491	32.0331	33.9084	30.6048	30.5084	32.508	32.8392	30.709	32.7132	30.5144	30.4469	30.7377	31.8121
bta-miR-504	30.5712	31.8199	31.298	28.7691	30.4276	29.7869	29.6178	31.3211	29.5353	29.3851	29.3106	29.9674
bta-miR-493	28.3962	29.8101	29.8094	27.2009	29.1787	27.8811	27.537	28.8445	27.8315	27.2021	28.2238	29.0986
bta-miR-505	26.8012	27.7825	25.7261	24.8273	26.0128	27.7576	26.4341	27.2721	25.5762	25.0664	25.8385	26.493
bta-miR-494	22.3573	24.1605	22.571	19.1943	21.6347	23.184	22.3972	22.7524	21.6869	19.7785	21.2277	21.9138
bta-miR-532	29.7574	30.0323	27.0329	26.8052	28.8038	30.1494	29.0951	29.4976	27.7076	26.9554	29.0616	29.6131
bta-miR-495	32.127	31.9041	30.8367	29.5044	31.7292	33.2186	31.6256	31.4971	30.804	30.0274	31.0038	34.2228
bta-miR-539	34.2918	34.5815	35.0817	31.8864	33.5593	32.9177	33.17	34.272	33.7535	32.8027	32.9308	34.2532
bta-miR-541	29.9425	30.7688	30.3352	28.4481	29.9546	29.7031	28.9298	29.781	29.032	28.7451	29.3436	29.7474
bta-miR-582	.	.	.	35.9833	35.3179	.	36.7084	35.0575	36.6189	36.8887	.	.
bta-miR-542-5p	33.0865	35.0403	30.5765	28.2652	30.8401	33.5471	31.9896	33.0839	29.8926	29.3571	29.7235	31.4956
bta-miR-584	28.8489	30.2686	29.4919	27.3372	28.9278	28.7905	28.7295	29.3311	28.0579	27.7877	28.4531	28.3624
bta-miR-543	32.9848	33.9144	32.8098	31.1289	32.6024	33.8372	32.2845	33.0261	31.6408	31.3633	31.873	32.9455
bta-miR-592	31.9981	32.4252	28.2335	27.5028	30.0121	32.0236	31.7688	32.9983	29.5603	28.1381	31.4207	31.256
bta-miR-544a	.	35.999	.	33.6483	35.0103	36.0832	34.1724	.	34.8499	35.777	34.8531	35.4222
bta-miR-599	.	.	.	36.436	.	.	.	.	.	.	.	.
bta-miR-544b	32.8705	33.5924	33.8448	31.4335	32.5324	33.2651	32.0329	33.1542	31.6819	31.138	31.7572	32.6828
bta-miR-615	7.02662	6.79124	6.82073	6.41401	6.53586	6.61277	6.66241	6.80605	6.6126	5.96133	6.83129	6.71995
bta-miR-545-3p	32.8411	32.9418	29.9482	29.9954	32.7412	32.2468	34.7411	33.7174	30.4822	30.3711	32.9213	32.5091
bta-miR-628	.	.	.	35.3704	.	.	35.6405	35.5901	35.1167	.	.	35.6926
bta-miR-545-5p	32.1457	31.5924	28.1663	28.1062	29.9351	31.3027	31.6857	32.3259	28.5533	28.3757	30.0661	30.9065
bta-miR-631	30.8352	31.5659	31.4684	28.2693	29.8284	30.0035	30.3668	30.6487	29.4766	28.7834	29.7546	30.3755
bta-miR-551a	.	36.6465	35.9798	33.3291	33.9233	34.3097	34.0336	34.9937	33.9443	33.6548	32.696	35.8201
bta-miR-652	29.1817	29.8198	27.2844	27.6492	29.1797	29.6135	29.0562	29.8594	27.8187	27.649	28.9127	29.3076
bta-miR-551b	32.5779	35.7845	31.0736	30.3859	31.8052	33.6337	31.611	33.7837	31.9043	30.3985	32.2549	33.2826
bta-miR-653	.	.	.	35.3045	.	.	.	.	35.3249	36.9378	.	.
bta-miR-562	32.8858	32.5591	32.0662	31.7547	31.9083	32.3854	32.6951	32.517	32.0475	31.5245	33.0449	32.3448
bta-miR-654	22.6843	22.3974	22.4451	21.7821	22.3514	22.4297	22.3251	22.0961	22.3049	22.0705	22.6517	22.5154
bta-miR-568	33.5562	33.2997	32.2538	32.0762	32.9028	32.2828	32.8875	33.5203	32.8689	32.5948	33.252	32.9045
bta-miR-655	36.273	35.2463	32.9311	33.4695	33.2689	.	35.0588	.	34.7012	33.9011	34.766	34.9518
bta-miR-574	23.3002	25.0982	23.7413	23.2033	24.816	24.268	23.1109	24.7617	23.7018	22.7248	24.7276	24.9837
bta-miR-656	36.5439	.	36.6772	32.8675	33.4412	33.7727	32.9041	35.2292	33.4002	32.8239	33.8594	33.5658
bta-miR-658	30.2975	30.7469	30.5737	28.7699	29.9114	30.5419	29.9525	30.2404	29.7509	29.6805	29.5606	30.4757
bta-miR-758	34.9169	35.8493	33.2694	30.6719	31.8707	32.9336	31.9756	32.8321	31.8495	.	32.2921	33.1313
bta-miR-660	28.459	28.5139	26.1331	25.4878	27.4265	28.7628	28.3314	28.353	26.6631	26.056	27.0464	28.1992
bta-miR-759	.	.	.	.	.	.	.	.	.	.	.	.
bta-miR-664a	29.1909	29.823	29.7404	27.7983	29.3549	28.7316	28.1358	28.7899	28.3883	27.7969	28.9666	29.3723
bta-miR-760-3p	28.7004	29.5048	28.8146	27.3048	29.0099	28.5961	27.9784	29.2352	28.1521	27.7528	28.3782	29.0204
bta-miR-664b	23.1862	24.1184	23.638	23.4175	23.5	24.1386	23.0165	23.8171	23.7843	23.8269	23.7705	23.7687
bta-miR-760-5p	28.4039	28.8906	29.3297	26.3486	27.818	27.7953	27.2396	28.4727	27.4032	27.0813	27.2474	27.5793
bta-miR-665	26.7233	27.3634	27.0677	23.9968	25.6901	26.4197	25.4292	26.5922	25.4739	24.9319	25.0626	25.5405
bta-miR-761	32.8578	33.4709	33.3281	31.2972	33.9417	32.0474	32.1116	32.8204	31.4901	30.972	32.8599	33.7374
bta-miR-669	25.8908	27.3826	26.4663	25.0719	27.3736	26.0329	25.1646	26.7701	25.7838	24.7907	26.6416	27.9583
bta-miR-763	30.1795	31.8778	30.7684	28.7723	31.2345	29.8779	29.2826	30.644	29.2648	28.7481	30.4237	31.1992
bta-miR-670	.	.	.	33.8088	.	35.8444	35.3595	36.7571	.	.	.	.
bta-miR-764	32.7892	33.914	34.5663	30.7593	31.548	32.7914	30.9081	32.7975	31.6959	31.8166	30.5438	31.7414
bta-miR-671	28.8441	29.6343	28.7884	27.5757	28.9939	29.3849	28.363	29.214	28.3401	27.6746	28.8172	29.4637
bta-miR-767	33.0829	34.5648	31.4687	30.7429	32.9341	32.8862	31.471	33.7122	31.3937	30.7071	32.7264	32.9701
bta-miR-677	30.1584	30.7625	29.7096	28.3121	29.761	30.3033	29.7747	30.7188	29.8207	28.6262	29.4793	30.1452
bta-miR-769	31.8207	31.9361	30.9162	29.4286	31.0213	31.9011	30.5015	31.8612	29.9511	29.6318	30.5492	31.8567
bta-miR-7	32.9307	33.6598	32.8398	32.0403	32.9321	34.7786	33.9714	33.06	33.8984	32.575	32.847	33.8529
bta-miR-873	32.33	33.4261	32.7074	29.3375	31.5541	32.1596	31.6281	33.148	30.4386	30.0355	30.8866	31.7634
bta-miR-708	31.8662	32.0898	32.2687	31.0434	31.5866	31.7591	31.8006	32.4797	31.8246	31.7281	31.8702	31.909
bta-miR-874	28.6355	29.7049	28.1319	27.1615	28.516	28.674	27.8354	29.036	27.8967	27.4064	27.9037	28.7104
bta-miR-744	31.2583	32.3371	29.1425	27.7489	29.6114	30.699	30.6077	32.098	28.7232	27.8185	28.8779	30.5354
bta-miR-875	.	.	34.6003	34.1368	36.958	.	.	.	34.7036	36.0655	33.8482	35.3059
bta-miR-876	32.6795	34.5317	30.5189	28.5793	30.6474	33.2458	31.673	33.9804	31.6538	29.5633	30.2805	30.7315
bta-miR-98	31.4213	32.2683	30.8427	30.5727	31.5918	30.9078	32.9172	31.7173	31.3047	31.55	30.958	32.8754
bta-miR-877	27.2957	27.807	27.6774	26.0915	27.0248	27.074	26.5909	27.2284	26.7519	26.5725	26.6324	27.0717
bta-miR-99a-3p	30.8746	31.86	28.6934	28.2268	29.8167	32.0755	30.5475	31.4453	29.0496	28.1805	30.7669	30.7966
bta-miR-885	29.5484	30.4646	30.4343	26.8	28.0042	28.7219	28.3854	29.6145	28.1618	28.154	27.4639	27.4468
bta-miR-99a-5p	25.5002	25.6634	23.6149	23.0959	24.8063	25.7933	25.7941	25.7448	23.8426	23.4881	24.9969	25.829
bta-miR-9-3p	.	.	.	.	36.4775	.	.	.	.	.	.	.
bta-miR-9-5p	35.971	35.254	34.2676	34.9713	34.6215	.	.	33.7622	.	34.9925	33.9429	.
bta-miR-1179	34.4847	35.7961	.	34.5092	35.8532	35.3445	34.6649	35.9177	.	34.2728	.	.
bta-miR-92a	23.1956	23.349	.	21.0138	22.5262	23.1647	23.0818	23.3655	22.141	.	22.2243	23.1989
bta-miR-1185	.	.	.	35.7442	.	.	.	.	.	.	.	.
bta-miR-92b	25.6384	25.8501	25.0202	23.1473	24.0617	25.4394	24.567	25.5975	24.5528	23.9718	23.7929	23.8564
bta-miR-1193	35.4466	.	.	34.8939	35.4941	.	.	.	35.6363	35.7458	.	.
bta-miR-93	25.8457	25.8304	22.8018	22.57	24.3695	26.277	25.463	25.8293	23.7306	22.8353	24.7736	25.6775
bta-miR-1197	36.9658	36.5701	.	33.8608	.	35.4305	34.4598	35.8731	35.0393	33.8968	34.9073	34.8829
bta-miR-935	17.8438	17.562	17.6309	17.2779	18.1097	17.765	17.6325	17.7148	18.2603	16.9475	18.3272	17.8583
bta-miR-122	36.9552	.	34.9296	33.2575	36.991	34.7411	36.3598	35.9816	35.7119	34.6072	.	.
bta-miR-940	22.048	22.1173	21.4898	20.7489	21.4423	22.3671	21.3637	21.5011	21.434	20.8906	21.7295	22.0837
bta-miR-1224	18.6207	18.9706	17.9558	17.8099	17.7477	19.4791	18.3781	18.5702	17.8755	18.1048	18.0567	18.7855
bta-miR-95	32.9099	.	32.2939	31.8171	34.1902	33.2049	33.9569	36.8518	32.872	31.7132	33.903	34.9284
bta-miR-1225-3p	25.7528	26.3119	25.6718	23.7734	24.7497	25.4548	24.74	25.7487	24.7194	24.4076	24.419	24.8037
bta-miR-96	.	33.9287	.	34.333	35.0207	35.5041	33.0845	36.2627	33.1586	33.946	.	.
bta-miR-1246	16.1065	16.0779	16.4346	15.3917	15.7969	14.0933	16.7757	16.6364	16.4022	16.3752	14.8322	14.7639
bta-miR-1247-3p	28.6692	29.6336	28.6917	27.121	28.4881	28.1944	27.565	28.7512	27.7481	27.2131	28.1982	28.7283
bta-miR-1296	27.8078	28.9087	28.0768	25.6396	26.9169	27.4811	26.6084	27.9263	26.608	26.2092	26.0159	26.5269
bta-miR-1247-5p	24.3778	25.7696	24.1732	24.3649	25.4999	25.4725	24.2921	25.5444	23.9931	24.4388	25.1093	24.8203
bta-miR-1298	.	.	35.9932	33.9253	.	33.9201	35.1949	34.7074	33.8933	33.6633	34.4988	34.6753
bta-miR-1248	32.7841	33.2472	32.6676	31.7617	32.3164	31.7907	31.9715	33.4632	32.4675	31.4703	.	32.0453
bta-miR-1301	34.9889	36.3472	34.6526	33.9369	.	34.8162	36.3523	36.9081	33.3772	32.9098	32.9085	.
bta-miR-1249	30.7789	32.218	30.8936	28.8	30.1607	30.6434	29.4989	31.4897	29.7959	29.8502	29.3479	29.2345
bta-miR-1306	29.8179	30.5527	27.1597	25.7248	27.7963	30.022	28.971	29.6458	27.4092	26.416	27.9584	28.5121
bta-miR-1260b	20.2087	20.92	21.6989	20.229	19.8859	20.7076	19.8244	20.597	21.169	21.1823	19.6709	19.6127
bta-miR-1307	27.0803	27.8247	26.1176	23.6364	26.6636	26.9451	.	26.8006	25.784	23.7402	26.5665	26.7816
bta-miR-1271	32.476	31.8	29.1223	29.8247	31.7045	32.3887	31.8305	32.2074	29.9198	29.6906	32.8207	31.9428
bta-miR-1343-3p	27.3058	28.5238	27.2612	.	26.6576	27.6025	26.4775	27.5663	26.3168	.	26.3449	26.5751
bta-miR-1277	.	.	.	.	.	.	.	.	.	.	.	.
bta-miR-1343-5p	21.5932	23.4209	21.1197	21.4793	21.8477	21.5451	21.207	22.0951	21.7375	21.8097	21.7408	21.9279
bta-miR-1281	27.344	28.6797	28.1838	24.1528	25.5193	26.4458	25.4453	24.7659	25.8739	25.4869	24.7751	24.8037
bta-miR-1388-3p	29.5308	29.8604	29.2414	27.3612	28.5925	29.3996	28.4234	29.7862	28.8072	28.0488	27.8321	28.2607
bta-miR-1282	.	35.975	35.0288	30.2912	32.2252	32.5224	31.6296	33.6664	32.2092	31.491	31.8551	33.1557
bta-miR-1284	32.6668	32.6261	33.1444	29.262	30.7857	30.9969	30.1222	31.4945	30.128	29.9119	29.8187	30.7686
bta-miR-1287	33.8996	34.5512	34.0456	32.2338	34.0735	32.9361	32.4286	35.0084	31.8811	31.9442	33.4248	34.3296
bta-miR-1291	31.8031	33.4309	32.4649	29.7993	.	30.6905	30.0718	31.678	30.096	29.9449	30.7125	32.3696
RNT43 snoRNA	29.7177	31.9646	30.2165	28.7644	30.7686	30.7719	30.3191	31.6283	29.8546	29.1773	30.1565	30.3982
Hm/Ms/Rt T1 snRNA	15.0347	15.7591	14.8365	13.9368	14.799	15.3383	15.495	15.5081	15.5994	13.8376	14.4539	16.2456
bta-miR-99b	30.2181	30.7945	29.5027	28.7705	29.833	30.1947	30.2949	30.5865	29.4912	29.0641	29.7824	30.2857
